# Supplementary material for: ERK Phosphorylation Regulates the Aml1/Runx1 Splice Variants and the TRP Channels Expression during the Differentiation of Glioma Stem Cell Lines
Source: Cells. 2021 Aug 10;10(8):2052. doi: 10.3390/cells10082052 (PMC8391729; doi:10.3390/cells10082052)
Supplement: Supplementary file 1 [file cells-10-02052-s001.zip]

Archive with 1 entries (1 files):
- cells-1328981-supplementary.pdf
